# Supplementary material for: Band-collision gel electrophoresis
Source: Nat Commun. 2019 Aug 12;10:3631. doi: 10.1038/s41467-019-11438-9 (PMC6690962; doi:10.1038/s41467-019-11438-9)
Supplement: Supplementary file 17 — Source Data [file 41467_2019_11438_MOESM17_ESM.xlsx]

## Sheet: Figure3b
dye	u_pred	u_meas
TZ	-3.5209	-3.2264
MG	2.5356	2.181
MAL	1.3412	1.5464
RB	0	0.4639
B12	0	0.4404
BCG	-2.5659	-1.8878
BPB	-2.5994	-1.9608
BB	-2.15	-1.676
AR	-2.4895	-2.7464
MB	1.441	1.2618

## Sheet: Figure4c
d (mm)	I_grayscale_B12	I_grayscale_AR	I_grayscale_background_early	I_grayscale_background_late
-4.72			251
-4.6964			251
-4.6728			251
-4.6492			251
-4.6256			250
-4.602			250
-4.5784			249
-4.5548			250
-4.5312			250
-4.5076			250
-4.484			249
-4.4604			248
-4.4368			249
-4.4132			250
-4.3896			249
-4.366			250
-4.3424			250
-4.3188			250
-4.2952			248
-4.2716			248
-4.248			249
-4.2244			249
-4.2008			248
-4.1772			247
-4.1536			247
-4.13			248
-4.1064			248
-4.0828			248
-4.0592			247
-4.0356			246
-4.012			246
-3.9884			246
-3.9648			246
-3.9412			246
-3.9176			245
-3.894			243
-3.8704			244
-3.8468			245
-3.8232			243
-3.7996			243
-3.776			242
-3.7524			241
-3.7288			240
-3.7052			240
-3.6816			243
-3.658			241
-3.6344			241
-3.6108			240
-3.5872			240
-3.5636			240
-3.54			236
-3.5164			237
-3.4928			237
-3.4692			236
-3.4456			233
-3.422			233
-3.3984			233
-3.3748			232
-3.3512			231
-3.3276			229
-3.304			229
-3.2804			229
-3.2568			229
-3.2332			227
-3.2096			226
-3.186	225
-3.1624	224
-3.1388	225
-3.1152	224
-3.0916	225
-3.068	223
-3.0444	224
-3.0208	226
-2.9972	226
-2.9736	225
-2.95	220
-2.9264	217
-2.9028	215
-2.8792	211
-2.8556	209
-2.832	208
-2.8084	207
-2.7848	206
-2.7612	204
-2.7376	202
-2.714	199
-2.6904	197
-2.6668	195
-2.6432	193
-2.6196	190
-2.596	189
-2.5724	186
-2.5488	182
-2.5252	181
-2.5016	181
-2.478	180
-2.4544	178
-2.4308	179
-2.4072	182
-2.3836	182
-2.36	183
-2.3364	183
-2.3128	182
-2.2892	180
-2.2656	178
-2.242	176
-2.2184	173
-2.1948	171
-2.1712	169
-2.1476	167
-2.124	166
-2.1004	165
-2.0768	164
-2.0532	164
-2.0296	162
-2.006	162
-1.9824	162
-1.9588	161
-1.9352	158
-1.9116	158
-1.888	158
-1.8644	158
-1.8408	158
-1.8172	157
-1.7936	157
-1.77	157
-1.7464	157
-1.7228	157
-1.6992	157
-1.6756	157
-1.652	157
-1.6284	156
-1.6048	156
-1.5812	157
-1.5576	157
-1.534	157
-1.5104	156
-1.4868	156
-1.4632	157
-1.4396	157
-1.416	157
-1.3924	158
-1.3688	158
-1.3452	157
-1.3216	159
-1.298	159
-1.2744	159
-1.2508	159
-1.2272	160
-1.2036	161
-1.18	163
-1.1564	163
-1.1328	164
-1.1092	166
-1.0856	167
-1.062	168
-1.0384	169
-1.0148	170
-0.9912	170
-0.9676	171
-0.944	172
-0.9204	174
-0.8968	175
-0.8732	177
-0.8496	180
-0.826	180
-0.8024	183
-0.7788	185
-0.7552	187
-0.7316	189
-0.708	191
-0.6844	193
-0.6608	196
-0.6372	197
-0.6136	198
-0.59	200
-0.5664	201
-0.5428	203
-0.5192	205
-0.4956	205
-0.472	207
-0.4484	207
-0.4248	210
-0.4012	211
-0.3776	212
-0.354	212
-0.3304	214
-0.3068	215
-0.2832	218
-0.2596	219
-0.236	220
-0.2124	221
-0.1888	222
-0.1652	222
-0.1416	223
-0.118	225
-0.0944	226
-0.0708	226
-0.0472	226
-0.0236	227
0		227
0.0236		227
0.0472		227
0.0708		226
0.0944		227
0.118		226
0.1416		226
0.1652		226
0.1888		225
0.2124		224
0.236		225
0.2596		225
0.2832		223
0.3068		222
0.3304		220
0.354		219
0.3776		219
0.4012		218
0.4248		217
0.4484		216
0.472		216
0.4956		214
0.5192		214
0.5428		214
0.5664		211
0.59		207
0.6136		208
0.6372		207
0.6608		206
0.6844		204
0.708		201
0.7316		200
0.7552		199
0.7788		197
0.8024		197
0.826		196
0.8496		194
0.8732		192
0.8968		190
0.9204		189
0.944		188
0.9676		186
0.9912		185
1.0148		185
1.0384		184
1.062		181
1.0856		180
1.1092		179
1.1328		179
1.1564		178
1.18		178
1.2036		175
1.2272		175
1.2508		174
1.2744		174
1.298		173
1.3216		173
1.3452		171
1.3688		169
1.3924		170
1.416		171
1.4396		172
1.4632		169
1.4868		169
1.5104		169
1.534		168
1.5576		168
1.5812		168
1.6048		167
1.6284		167
1.652		167
1.6756		168
1.6992		167
1.7228		168
1.7464		170
1.77		168
1.7936		168
1.8172		167
1.8408		167
1.8644		167
1.888		167
1.9116		168
1.9352		168
1.9588		168
1.9824		168
2.006		169
2.0296		170
2.0532		171
2.0768		171
2.1004		171
2.124		172
2.1476		171
2.1712		173
2.1948		172
2.2184		171
2.242		173
2.2656		173
2.2892		175
2.3128		175
2.3364		175
2.36		176
2.3836		177
2.4072		178
2.4308		177
2.4544		179
2.478		181
2.5016		181
2.5252		181
2.5488		181
2.5724		182
2.596		184
2.6196		184
2.6432		185
2.6668		187
2.6904		189
2.714		189
2.7376		190
2.7612		191
2.7848		193
2.8084		194
2.832		193
2.8556		194
2.8792		197
2.9028		198
2.9264		197
2.95		199
2.9736		201
2.9972		201
3.0208		200
3.0444		201
3.068		203
3.0916		204
3.1152		206
3.1388		206
3.1624		206
3.186		209
3.2096		210
3.2332		211
3.2568		211
3.2804		212
3.304		214
3.3276		216
3.3512		215
3.3748		217
3.3984		217
3.422		218
3.4456		220
3.4692		219
3.4928		219
3.5164		220
3.54		222
3.5636		223
3.5872		223
3.6108		222
3.6344		223
3.658		224
3.6816		226
3.7052		227
3.7288		226
3.7524		228
3.776		230
3.7996				230
3.8232				228
3.8468				228
3.8704				230
3.894				230
3.9176				231
3.9412				231
3.9648				231
3.9884				232
4.012				233
4.0356				233
4.0592				235
4.0828				235
4.1064				236
4.13				237
4.1536				236
4.1772				235
4.2008				235
4.2244				235
4.248				237
4.2716				238
4.2952				237
4.3188				239
4.3424				239
4.366				239
4.3896				239
4.4132				239
4.4368				239
4.4604				239
4.484				240
4.5076				240
4.5312				241
4.5548				240
4.5784				242
4.602				241
4.6256				240
4.6492				241
4.6728				242
4.6964				242
4.72				243
4.7436				244
4.7672				243
4.7908				243
4.8144				243
4.838				244
4.8616				243
4.8852				243
4.9088				243
4.9324				243
4.956				242
4.9796				242
5.0032				243
5.0268				243
5.0504				244
5.074				244
5.0976				244
5.1212				244
5.1448				245
5.1684				245
5.192				245
5.2156				246
5.2392				244
5.2628				245
5.2864				244
5.31				245
5.3336				246
5.3572				244
5.3808				244
5.4044				243
5.428				247
5.4516				247
5.4752				246
5.4988				247
5.5224				247
5.546				247
5.5696				247
5.5932				247
5.6168				247
5.6404				248
5.664				247
5.6876				246
5.7112				247
5.7348				248
5.7584				247
5.782				246
5.8056				247
5.8292				247
5.8528				246
5.8764				247
5.9				246
5.9236				247
5.9472				248
5.9708				247
5.9944				247
6.018				248
6.0416				248
6.0652				247
6.0888				246
6.1124				247
6.136				247
6.1596				248
6.1832				248
6.2068				248
6.2304				248
6.254				249
6.2776				248
6.3012				249
6.3248				249
6.3484				249
6.372				248
6.3956				248
6.4192				248
6.4428				248
6.4664				248
6.49				248
6.5136				247
6.5372				247
6.5608				248
6.5844				248
6.608				249
6.6316				248
6.6552				247
6.6788				247
6.7024				249
6.726				249
6.7496				248
6.7732				247
6.7968				248
6.8204				248
6.844				249
6.8676				249
6.8912				248
6.9148				246
6.9384				249
6.962				250
6.9856				249
7.0092				248
7.0328				250
7.0564				249
7.08				249
7.1036				248
7.1272				248
7.1508				248
7.1744				249
7.198				249
7.2216				249
7.2452				248
7.2688				248
7.2924				249
7.316				249
7.3396				248
7.3632				248
7.3868				250
7.4104				249
7.434				248
7.4576				249
7.4812				249
7.5048				249
7.5284				248
7.552				248
7.5756				248
7.5992				248
7.6228				248
7.6464				247
7.67				248
7.6936				247
7.7172				245
7.7408				247
7.7644				247
7.788				247
7.8116				247
7.8352				248
7.8588				248
7.8824				248
7.906				247
7.9296				247
7.9532				247
7.9768				247
8.0004				248
8.024				248
8.0476				246
8.0712				245
8.0948				247
8.1184				247
8.142				247
8.1656				249
8.1892				250
8.2128				250
8.2364				248
8.26				247
8.2836				248
8.3072				249
8.3308				249
8.3544				248
8.378				248
8.4016				248
8.4252				246
8.4488				246
8.4724				247
8.496				247
8.5196				247
8.5432				248
8.5668				248
8.5904				249
8.614				248
8.6376				247
8.6612				249
8.6848				250
8.7084				249
8.732				249
8.7556				249
8.7792				250
8.8028				251
8.8264				252
8.85				254
8.8736				254
8.8972				254
8.9208				255
8.9444				254
8.968				252
8.9916				248
9.0152				248
9.0388				249
9.0624				249
9.086				249
9.1096				249
9.1332				250
9.1568				250
9.1804				250
9.204				249
9.2276				249
9.2512				247
9.2748				247
9.2984				246
9.322				247
9.3456				247
9.3692				246
9.3928				245
9.4164				246
9.44				247
9.4636				247
9.4872				249
9.5108				249
9.5344				247
9.558				246
9.5816				248
9.6052				248
9.6288				248
9.6524				249
9.676				249
9.6996				248
9.7232				249
9.7468				250
9.7704				249
9.794				249
9.8176				249
9.8412				250
9.8648				249
9.8884				249
9.912				250
9.9356				249
9.9592				249
9.9828				249
10.006				250
10.03				250
10.054				250
10.077				248
10.101				250
10.124				250
10.148				249
10.172				250
10.195				249
10.219				249
10.242				250
10.266				250
10.29				250
10.313				250
10.337				250
10.36				250
10.384				250
10.408				250
10.431				249
10.455				250
10.478				249
10.502				250
10.526				249
10.549				251
10.573				250
10.596				250
10.62				251
10.644				250
10.667				250
10.691				250
10.714				249
10.738				252
10.762				250
10.785				250
10.809				251
10.832				251
10.856				250
10.88				250
10.903				250
10.927				250
10.95				248
10.974				249
10.998				248
11.021				249

## Sheet: Figure4f
d (mm)	I_grayscale_MB	I_grayscale_complex	I_grayscale_TZ	I_grayscale_background_early	I_grayscale_background_late	I_grayscale_background_final
-5.664					255
-5.6404					255
-5.6168					255
-5.5932					255
-5.5696					255
-5.546					255
-5.5224					255
-5.4988					255
-5.4752					255
-5.4516					255
-5.428					255
-5.4044					255
-5.3808					255
-5.3572					255
-5.3336					255
-5.31					255
-5.2864					255
-5.2628					255
-5.2392					255
-5.2156					255
-5.192					255
-5.1684					255
-5.1448					255
-5.1212					255
-5.0976					255
-5.074					255
-5.0504					255
-5.0268					255
-5.0032					255
-4.9796					255
-4.956					255
-4.9324					255
-4.9088					255
-4.8852					255
-4.8616					255
-4.838					255
-4.8144					255
-4.7908					255
-4.7672					255
-4.7436					255
-4.72					255
-4.6964					255
-4.6728					255
-4.6492					255
-4.6256					255
-4.602					255
-4.5784					255
-4.5548					255
-4.5312					255
-4.5076					255
-4.484					255
-4.4604					255
-4.4368					255
-4.4132					255
-4.3896					255
-4.366					255
-4.3424					255
-4.3188					255
-4.2952					255
-4.2716					255
-4.248					255
-4.2244					255
-4.2008					255
-4.1772					255
-4.1536					255
-4.13					255
-4.1064					255
-4.0828					255
-4.0592					255
-4.0356					255
-4.012					255
-3.9884					255
-3.9648					255
-3.9412					255
-3.9176					255
-3.894					255
-3.8704					255
-3.8468					255
-3.8232					255
-3.7996					255
-3.776					255
-3.7524					255
-3.7288					255
-3.7052					255
-3.6816					255
-3.658					255
-3.6344					255
-3.6108					255
-3.5872					255
-3.5636					255
-3.54					255
-3.5164					255
-3.4928					255
-3.4692					255
-3.4456					255
-3.422					255
-3.3984					255
-3.3748					255
-3.3512					255
-3.3276					255
-3.304					255
-3.2804					255
-3.2568					255
-3.2332					255
-3.2096					255
-3.186					255
-3.1624					255
-3.1388					255
-3.1152					255
-3.0916					255
-3.068					255
-3.0444					255
-3.0208					255
-2.9972					255
-2.9736					255
-2.95					255
-2.9264					255
-2.9028					255
-2.8792					255
-2.8556					255
-2.832					255
-2.8084					255
-2.7848					255
-2.7612					255
-2.7376					255
-2.714					255
-2.6904					255
-2.6668					255
-2.6432					255
-2.6196					255
-2.596					255
-2.5724					255
-2.5488					255
-2.5252					255
-2.5016					255
-2.478					255
-2.4544					255
-2.4308					255
-2.4072					255
-2.3836					255
-2.36					255
-2.3364					255
-2.3128					255
-2.2892					254
-2.2656					255
-2.242					254
-2.2184					254
-2.1948					253
-2.1712					253
-2.1476					253
-2.124					253
-2.1004					253
-2.0768					255
-2.0532	253
-2.0296	253
-2.006	253
-1.9824	251
-1.9588	251
-1.9352	251
-1.9116	250
-1.888	248
-1.8644	247
-1.8408	247
-1.8172	246
-1.7936	243
-1.77	243
-1.7464	242
-1.7228	241
-1.6992	240
-1.6756	240
-1.652	238
-1.6284	236
-1.6048	235
-1.5812	234
-1.5576	233
-1.534	231
-1.5104	233
-1.4868	231
-1.4632	229
-1.4396	225
-1.416	223
-1.3924	222
-1.3688	221
-1.3452	221
-1.3216	216
-1.298	215
-1.2744	215
-1.2508	213
-1.2272	210
-1.2036	208
-1.18	205
-1.1564	204
-1.1328	201
-1.1092	199
-1.0856	196
-1.062	191
-1.0384	191
-1.0148	186
-0.9912	184
-0.9676	182
-0.944	179
-0.9204	177
-0.8968	174
-0.8732	169
-0.8496	165
-0.826	161
-0.8024	159
-0.7788	158
-0.7552	152
-0.7316	149
-0.708	145
-0.6844	141
-0.6608	139
-0.6372	136
-0.6136	133
-0.59	131
-0.5664	130
-0.5428	129
-0.5192	127
-0.4956	126
-0.472	124
-0.4484	124
-0.4248	122
-0.4012	122
-0.3776	119
-0.354	119
-0.3304	119
-0.3068	119
-0.2832	118
-0.2596	119
-0.236	118
-0.2124	119
-0.1888	117
-0.1652	119
-0.1416	119
-0.118	119
-0.0944	118
-0.0708		117
-0.0472		116
-0.0236		115
0		112
0.0236		109
0.0472		105
0.0708		105
0.0944		108	108
0.118			116
0.1416			129
0.1652			144
0.1888			165
0.2124			182
0.236			202
0.2596			213
0.2832			221
0.3068			230
0.3304			238
0.354			241
0.3776			244
0.4012				243
0.4248				246
0.4484				246
0.472				246
0.4956				246
0.5192				248
0.5428				247
0.5664				248
0.59				247
0.6136				247
0.6372				247
0.6608				247
0.6844				247
0.708				247
0.7316				247
0.7552				247
0.7788				248
0.8024				247
0.826				247
0.8496				247
0.8732				247
0.8968				247
0.9204				247
0.944				247
0.9676				247
0.9912				247
1.0148				247
1.0384				247
1.062				247
1.0856				247
1.1092				247
1.1328				247
1.1564				247
1.18				246
1.2036				247
1.2272				247
1.2508				247
1.2744				246
1.298				246
1.3216				246
1.3452				247
1.3688				247
1.3924				246
1.416				247
1.4396				246
1.4632				247
1.4868				246
1.5104				247
1.534				247
1.5576				247
1.5812				247
1.6048				247
1.6284				247
1.652				246
1.6756				246
1.6992				247
1.7228				246
1.7464				246
1.77				246
1.7936				247
1.8172				247
1.8408				247
1.8644				247
1.888				247
1.9116				246
1.9352				247
1.9588				247
1.9824				247
2.006				246
2.0296				247
2.0532				247
2.0768				247
2.1004				247
2.124				247
2.1476				246
2.1712				247
2.1948				247
2.2184				247
2.242				247
2.2656				247
2.2892				247
2.3128				247
2.3364				247
2.36				247
2.3836				247
2.4072				248
2.4308				248
2.4544				247
2.478				248
2.5016				248
2.5252				248
2.5488				248
2.5724				248
2.596				248
2.6196				248
2.6432				249
2.6668				249
2.6904				249
2.714				250
2.7376				249
2.7612				249
2.7848				250
2.8084				250
2.832				250
2.8556				251
2.8792				251
2.9028				251
2.9264				251
2.95				251
2.9736				252
2.9972				252
3.0208				252
3.0444				252
3.068				252
3.0916				253
3.1152				253
3.1388				253
3.1624				253
3.186				253
3.2096				253
3.2332				254
3.2568				253
3.2804				253
3.304				254
3.3276				254
3.3512				254
3.3748				254
3.3984				254
3.422				254
3.4456				255
3.4692				254
3.4928				255
3.5164				254
3.54				254
3.5636				254
3.5872				255
3.6108				255
3.6344				255
3.658				255
3.6816						255
3.7052						255
3.7288						255
3.7524						255
3.776						255
3.7996						255
3.8232						255
3.8468						255
3.8704						255
3.894						255
3.9176						255
3.9412						255
3.9648						255
3.9884						255
4.012						255
4.0356						255
4.0592						255
4.0828						255
4.1064						255
4.13						255
4.1536						255
4.1772						255
4.2008						255
4.2244						255
4.248						255
4.2716						255
4.2952						255
4.3188						255
4.3424						255
4.366						255
4.3896						255
4.4132						255
4.4368						255
4.4604						255
4.484						255
4.5076						255
4.5312						255
4.5548						255
4.5784						255
4.602						255
4.6256						255
4.6492						255
4.6728						255
4.6964						255
4.72						255
4.7436						255
4.7672						255
4.7908						255
4.8144						255
4.838						255
4.8616						255
4.8852						255
4.9088						255
4.9324						255
4.956						255
4.9796						255
5.0032						255
5.0268						255
5.0504						255
5.074						255
5.0976						255
5.1212						255
5.1448						255
5.1684						255
5.192						255
5.2156						255
5.2392						255
5.2628						255
5.2864						255
5.31						255
5.3336						255
5.3572						255
5.3808						255
5.4044						255
5.428						255
5.4516						255
5.4752						255
5.4988						255
5.5224						255
5.546						255
5.5696						255
5.5932						255
5.6168						255
5.6404						255
5.664						255
5.6876						255
5.7112						255
5.7348						255
5.7584						255
5.782						255
5.8056						255
5.8292						255
5.8528						255
5.8764						255
5.9						255
5.9236						255
5.9472						255
5.9708						255
5.9944						255
6.018						255
6.0416						255
6.0652						255
6.0888						255
6.1124						255
6.136						255
6.1596						255
6.1832						255
6.2068						255
6.2304						255
6.254						255
6.2776						255
6.3012						255
6.3248						255
6.3484						255
6.372						255
6.3956						255
6.4192						255
6.4428						255
6.4664						255
6.49						255
6.5136						255
6.5372						255
6.5608						255
6.5844						255
6.608						255
6.6316						255
6.6552						255
6.6788						255
6.7024						255
6.726						255
6.7496						255
6.7732						255
6.7968						255
6.8204						255
6.844						255
6.8676						255
6.8912						255
6.9148						255
6.9384						255
6.962						255
6.9856						255
7.0092						255
7.0328						255
7.0564						255
7.08						255
7.1036						255
7.1272						255
7.1508						255
7.1744						255
7.198						255
7.2216						255
7.2452						255
7.2688						255
7.2924						255
7.316						255
7.3396						255
7.3632						255
7.3868						255
7.4104						255
7.434						255
7.4576						255
7.4812						255
7.5048						255
7.5284						255
7.552						255
7.5756						255
7.5992						255
7.6228						255
7.6464						255
7.67						255
7.6936						255
7.7172						255
7.7408						255
7.7644						255
7.788						255
7.8116						255
7.8352						255
7.8588						255
7.8824						255
7.906						255
7.9296						255
7.9532						255
7.9768						255
8.0004						255
8.024						255
8.0476						255
8.0712						255
8.0948						255
8.1184						255
8.142						255
8.1656						255
8.1892						255
8.2128						255
8.2364						255
8.26						255
8.2836						255
8.3072						255
8.3308						255
8.3544						255
8.378						255
8.4016						255
8.4252						255
8.4488						255
8.4724						255
8.496						255
8.5196						255
8.5432						255
8.5668						255
8.5904						255
8.614						255
8.6376						255
8.6612						255
8.6848						255
8.7084						255
8.732						255
8.7556						255
8.7792						255
8.8028						255
8.8264						255
8.85						255
8.8736						255
8.8972						255
8.9208						255
8.9444						255
8.968						255
8.9916						255
9.0152						255
9.0388						255
9.0624						255
9.086						255
9.1096						255
9.1332						255
9.1568						255
9.1804						255
9.204						255
9.2276						255
9.2512						255
9.2748						255
9.2984						255
9.322						255
9.3456						255
9.3692						255
9.3928						255
9.4164						255
9.44						255
9.4636						255
9.4872						255
9.5108						255
9.5344						255
9.558						255
9.5816						255
9.6052						255
9.6288						255
9.6524						255
9.676						255
9.6996						255
9.7232						255
9.7468						255
9.7704						255
9.794						255
9.8176						255
9.8412						255
9.8648						255
9.8884						255
9.912						255
9.9356						255
9.9592						255
9.9828						255
10.006						255
10.03						255
10.054						255
10.077						255

## Sheet: Figure4i
d (mm)	I_grayscale_MG	I_grayscale_complex	I_grayscale_BPB	I_grayscale_background_early	I_grayscale_background_late
-8.024				252
-8.0004				252
-7.9768				253
-7.9532				253
-7.9296				252
-7.906				252
-7.8824				253
-7.8588				252
-7.8352				252
-7.8116				252
-7.788				251
-7.7644				252
-7.7408				252
-7.7172				251
-7.6936				252
-7.67				253
-7.6464				251
-7.6228				251
-7.5992				251
-7.5756				251
-7.552				250
-7.5284				250
-7.5048				250
-7.4812				249
-7.4576				250
-7.434				250
-7.4104				250
-7.3868				251
-7.3632				251
-7.3396				251
-7.316				251
-7.2924				252
-7.2688				251
-7.2452				251
-7.2216				251
-7.198				251
-7.1744				252
-7.1508				251
-7.1272				251
-7.1036				251
-7.08				252
-7.0564				251
-7.0328				251
-7.0092				251
-6.9856				251
-6.962				251
-6.9384				251
-6.9148				251
-6.8912				252
-6.8676				252
-6.844				253
-6.8204				252
-6.7968				250
-6.7732				250
-6.7496				250
-6.726				251
-6.7024				251
-6.6788				251
-6.6552				251
-6.6316				252
-6.608				251
-6.5844				251
-6.5608				251
-6.5372				251
-6.5136				249
-6.49				250
-6.4664				251
-6.4428				252
-6.4192				252
-6.3956				253
-6.372				254
-6.3484				255
-6.3248				255
-6.3012				255
-6.2776				255
-6.254				255
-6.2304				255
-6.2068				255
-6.1832				255
-6.1596				255
-6.136				255
-6.1124				255
-6.0888				255
-6.0652				255
-6.0416				255
-6.018				255
-5.9944				255
-5.9708				255
-5.9472				255
-5.9236				255
-5.9				255
-5.8764				255
-5.8528				255
-5.8292				251
-5.8056				247
-5.782				246
-5.7584				242
-5.7348				239
-5.7112				236
-5.6876				233
-5.664				231
-5.6404				230
-5.6168				229
-5.5932				229
-5.5696				231
-5.546				229
-5.5224				228
-5.4988				227
-5.4752				229
-5.4516				230
-5.428				232
-5.4044				233
-5.3808				236
-5.3572				237
-5.3336				240
-5.31				243
-5.2864				245
-5.2628				247
-5.2392				247
-5.2156				246
-5.192				249
-5.1684				250
-5.1448				249
-5.1212				249
-5.0976				249
-5.074				248
-5.0504				248
-5.0268				248
-5.0032				248
-4.9796				248
-4.956				248
-4.9324				250
-4.9088				249
-4.8852				248
-4.8616				248
-4.838				248
-4.8144				247
-4.7908				247
-4.7672				247
-4.7436				247
-4.72				247
-4.6964				247
-4.6728				246
-4.6492				247
-4.6256				249
-4.602				249
-4.5784				248
-4.5548				247
-4.5312				247
-4.5076				248
-4.484				247
-4.4604				248
-4.4368				247
-4.4132				248
-4.3896				246
-4.366				247
-4.3424				245
-4.3188				246
-4.2952				246
-4.2716				244
-4.248				241
-4.2244				241
-4.2008				241
-4.1772				241
-4.1536				241
-4.13				241
-4.1064				241
-4.0828				241
-4.0592				242
-4.0356				241
-4.012				241
-3.9884				241
-3.9648				241
-3.9412				241
-3.9176				241
-3.894				241
-3.8704				241
-3.8468				241
-3.8232				240
-3.7996				240
-3.776				240
-3.7524				240
-3.7288				239
-3.7052				239
-3.6816				240
-3.658				240
-3.6344				240
-3.6108				238
-3.5872				239
-3.5636				238
-3.54				239
-3.5164				239
-3.4928				239
-3.4692				239
-3.4456				238
-3.422				239
-3.3984				239
-3.3748				239
-3.3512				239
-3.3276				239
-3.304				239
-3.2804				238
-3.2568				238
-3.2332				238
-3.2096				238
-3.186				238
-3.1624				238
-3.1388				238
-3.1152				236
-3.0916				237
-3.068				237
-3.0444				237
-3.0208				237
-2.9972				237
-2.9736				237
-2.95				237
-2.9264				237
-2.9028				237
-2.8792				237
-2.8556				236
-2.832				236
-2.8084				236
-2.7848				234
-2.7612				234
-2.7376				234
-2.714				234
-2.6904				234
-2.6668				234
-2.6432				233
-2.6196				232
-2.596				232
-2.5724				232
-2.5488				229
-2.5252				230
-2.5016				230
-2.478				228
-2.4544				229
-2.4308				227
-2.4072				226
-2.3836				226
-2.36				228
-2.3364				228
-2.3128				225
-2.2892				224
-2.2656				224
-2.242				223
-2.2184	224
-2.1948	224
-2.1712	223
-2.1476	221
-2.124	220
-2.1004	219
-2.0768	218
-2.0532	216
-2.0296	215
-2.006	215
-1.9824	211
-1.9588	211
-1.9352	210
-1.9116	210
-1.888	209
-1.8644	208
-1.8408	206
-1.8172	207
-1.7936	205
-1.77	203
-1.7464	203
-1.7228	203
-1.6992	204
-1.6756	201
-1.652	199
-1.6284	196
-1.6048	198
-1.5812	198
-1.5576	196
-1.534	196
-1.5104	196
-1.4868	193
-1.4632	193
-1.4396	192
-1.416	191
-1.3924	189
-1.3688	187
-1.3452	185
-1.3216	185
-1.298	185
-1.2744	182
-1.2508	180
-1.2272	179
-1.2036	178
-1.18	177
-1.1564	174
-1.1328	173
-1.1092	172
-1.0856	170
-1.062	168
-1.0384	166
-1.0148	165
-0.9912	164
-0.9676	160
-0.944	157
-0.9204	155
-0.8968	154
-0.8732	153
-0.8496	148
-0.826	147
-0.8024	144
-0.7788	144
-0.7552	140
-0.7316	138
-0.708	135
-0.6844	132
-0.6608	132
-0.6372	129
-0.6136	126
-0.59	125
-0.5664	124
-0.5428	121
-0.5192	118
-0.4956	117
-0.472	111
-0.4484	110
-0.4248	107
-0.4012	106
-0.3776	105
-0.354	102
-0.3304	98
-0.3068	95
-0.2832	94
-0.2596	91
-0.236	89
-0.2124	87
-0.1888	85
-0.1652	83
-0.1416	80
-0.118		78
-0.0944		73
-0.0708		73
-0.0472		70
-0.0236		69
0		67
0.0236		67
0.0472		67
0.0708		68
0.0944		67
0.118		70
0.1416			71
0.1652			71
0.1888			71
0.2124			72
0.236			73
0.2596			74
0.2832			73
0.3068			75
0.3304			76
0.354			76
0.3776			77
0.4012			78
0.4248			78
0.4484			78
0.472			78
0.4956			79
0.5192			79
0.5428			79
0.5664			80
0.59			80
0.6136			79
0.6372			79
0.6608			81
0.6844			81
0.708			81
0.7316			82
0.7552			84
0.7788			84
0.8024			84
0.826			85
0.8496			86
0.8732			85
0.8968			86
0.9204			88
0.944			89
0.9676			89
0.9912			90
1.0148			91
1.0384			91
1.062			93
1.0856			93
1.1092			93
1.1328			92
1.1564			93
1.18			93
1.2036			94
1.2272			95
1.2508			97
1.2744			98
1.298			98
1.3216			98
1.3452			98
1.3688			99
1.3924			99
1.416			100
1.4396			101
1.4632			101
1.4868			102
1.5104			102
1.534			102
1.5576			102
1.5812			103
1.6048			104
1.6284			104
1.652			106
1.6756			107
1.6992			108
1.7228			110
1.7464			110
1.77			111
1.7936			112
1.8172			114
1.8408			114
1.8644			114
1.888			116
1.9116			116
1.9352			116
1.9588			116
1.9824			118
2.006			118
2.0296			119
2.0532			121
2.0768			122
2.1004			125
2.124			125
2.1476			126
2.1712			129
2.1948			130
2.2184			132
2.242			133
2.2656			136
2.2892			137
2.3128			139
2.3364			140
2.36			143
2.3836			145
2.4072			148
2.4308			149
2.4544			150
2.478			152
2.5016			153
2.5252			156
2.5488			159
2.5724			162
2.596			165
2.6196			168
2.6432			170
2.6668			173
2.6904			176
2.714			178
2.7376			181
2.7612			182
2.7848			185
2.8084			187
2.832			192
2.8556			193
2.8792			196
2.9028			197
2.9264			199
2.95			201
2.9736					204
2.9972					205
3.0208					207
3.0444					207
3.068					211
3.0916					214
3.1152					216
3.1388					217
3.1624					219
3.186					221
3.2096					223
3.2332					224
3.2568					226
3.2804					226
3.304					228
3.3276					229
3.3512					229
3.3748					230
3.3984					231
3.422					233
3.4456					234
3.4692					234
3.4928					236
3.5164					236
3.54					237
3.5636					237
3.5872					238
3.6108					239
3.6344					241
3.658					241
3.6816					242
3.7052					242
3.7288					243
3.7524					243
3.776					244
3.7996					243
3.8232					245
3.8468					245
3.8704					245
3.894					245
3.9176					244
3.9412					245
3.9648					245
3.9884					246
4.012					246
4.0356					246
4.0592					248
4.0828					248
4.1064					248
4.13					248
4.1536					248
4.1772					248
4.2008					248
4.2244					248
4.248					248
4.2716					248
4.2952					248
4.3188					248
4.3424					248
4.366					248
4.3896					248
4.4132					248
4.4368					248
4.4604					248
4.484					248
4.5076					248
4.5312					248
4.5548					248
4.5784					248
4.602					248
4.6256					250
4.6492					249
4.6728					249
4.6964					250
4.72					250
4.7436					249
4.7672					249
4.7908					249
4.8144					250
4.838					250
4.8616					250
4.8852					250
4.9088					250
4.9324					250
4.956					250
4.9796					250
5.0032					249
5.0268					249
5.0504					250
5.074					250
5.0976					250
5.1212					250
5.1448					249
5.1684					249
5.192					250
5.2156					250
5.2392					250
5.2628					250
5.2864					250
5.31					250
5.3336					251
5.3572					251
5.3808					249
5.4044					250
5.428					252
5.4516					252
5.4752					253
5.4988					252
5.5224					253
5.546					251
5.5696					254
5.5932					253
5.6168					255
5.6404					255
5.664					255
5.6876					255
5.7112					255
5.7348					255
5.7584					255
5.782					255
5.8056					255
5.8292					255
5.8528					255
5.8764					255
5.9					255
5.9236					255
5.9472					255
5.9708					255
5.9944					255
6.018					255
6.0416					255
6.0652					255
6.0888					255
6.1124					255
6.136					255
6.1596					255
6.1832					255
6.2068					255
6.2304					255
6.254					254
6.2776					251
6.3012					250
6.3248					246
6.3484					244
6.372					240
6.3956					238
6.4192					236
6.4428					233
6.4664					232
6.49					231
6.5136					230
6.5372					230
6.5608					228
6.5844					228
6.608					227
6.6316					230
6.6552					230
6.6788					231
6.7024					232
6.726					234
6.7496					236
6.7732					240
6.7968					242
6.8204					244
6.844					247
6.8676					249
6.8912					248
6.9148					249
6.9384					249
6.962					251
6.9856					252
7.0092					252
7.0328					253
7.0564					253
7.08					253
7.1036					253
7.1272					253
7.1508					253
7.1744					253
7.198					254
7.2216					253
7.2452					253
7.2688					254
7.2924					254
7.316					254
7.3396					254
7.3632					254
7.3868					254
7.4104					254
7.434					253
7.4576					250
7.4812					250
7.5048					250
7.5284					251
7.552					252
7.5756					252
7.5992					251
7.6228					251
7.6464					252
7.67					252
7.6936					252
7.7172					252

## Sheet: Figure4l
d (mm)	I_grayscale_MB	I_grayscale_complex	I_grayscale_BB	I_grayscale_background_early	I_grayscale_background_late
-6.372				251
-6.3484				253
-6.3248				251
-6.3012				253
-6.2776				255
-6.254				254
-6.2304				253
-6.2068				253
-6.1832				254
-6.1596				253
-6.136				251
-6.1124				252
-6.0888				252
-6.0652				253
-6.0416				253
-6.018				252
-5.9944				251
-5.9708				252
-5.9472				253
-5.9236				254
-5.9				252
-5.8764				251
-5.8528				251
-5.8292				253
-5.8056				253
-5.782				251
-5.7584				251
-5.7348				252
-5.7112				252
-5.6876				251
-5.664				252
-5.6404				252
-5.6168				251
-5.5932				250
-5.5696				250
-5.546				253
-5.5224				253
-5.4988				254
-5.4752				253
-5.4516				251
-5.428				251
-5.4044				251
-5.3808				252
-5.3572				252
-5.3336				253
-5.31				252
-5.2864				252
-5.2628				254
-5.2392				253
-5.2156				252
-5.192				255
-5.1684				252
-5.1448				253
-5.1212				250
-5.0976				250
-5.074				250
-5.0504				250
-5.0268				248
-5.0032				249
-4.9796				248
-4.956				248
-4.9324				249
-4.9088				249
-4.8852				248
-4.8616				248
-4.838				251
-4.8144				252
-4.7908				251
-4.7672				252
-4.7436				253
-4.72				253
-4.6964				252
-4.6728				251
-4.6492				252
-4.6256				253
-4.602				252
-4.5784				252
-4.5548				253
-4.5312				252
-4.5076				252
-4.484				253
-4.4604				255
-4.4368				254
-4.4132				255
-4.3896				254
-4.366				255
-4.3424				254
-4.3188				254
-4.2952				252
-4.2716				251
-4.248				253
-4.2244				252
-4.2008				252
-4.1772				251
-4.1536				251
-4.13				251
-4.1064				252
-4.0828				253
-4.0592				252
-4.0356				253
-4.012				253
-3.9884				251
-3.9648				253
-3.9412				254
-3.9176				254
-3.894				254
-3.8704				253
-3.8468				250
-3.8232				251
-3.7996				251
-3.776				252
-3.7524				252
-3.7288				251
-3.7052				250
-3.6816				250
-3.658				250
-3.6344				250
-3.6108				251
-3.5872				251
-3.5636				250
-3.54				250
-3.5164				250
-3.4928				249
-3.4692				246
-3.4456				247
-3.422				246
-3.3984				247
-3.3748				246
-3.3512				247
-3.3276				244
-3.304				243
-3.2804				242
-3.2568				243
-3.2332				243
-3.2096				242
-3.186				241
-3.1624				242
-3.1388				241
-3.1152				241
-3.0916				241
-3.068				241
-3.0444				241
-3.0208				240
-2.9972				239
-2.9736				238
-2.95				237
-2.9264				237
-2.9028				236
-2.8792				237
-2.8556				235
-2.832				233
-2.8084				233
-2.7848				234
-2.7612				232
-2.7376				233
-2.714				231
-2.6904				231
-2.6668				232
-2.6432				231
-2.6196				229
-2.596				228
-2.5724				228
-2.5488				228
-2.5252				227
-2.5016				226
-2.478				227
-2.4544				225
-2.4308				224
-2.4072				223
-2.3836				223
-2.36	222
-2.3364	221
-2.3128	219
-2.2892	218
-2.2656	218
-2.242	217
-2.2184	216
-2.1948	216
-2.1712	214
-2.1476	214
-2.124	212
-2.1004	209
-2.0768	211
-2.0532	211
-2.0296	210
-2.006	208
-1.9824	207
-1.9588	206
-1.9352	205
-1.9116	202
-1.888	201
-1.8644	198
-1.8408	197
-1.8172	195
-1.7936	195
-1.77	191
-1.7464	190
-1.7228	189
-1.6992	187
-1.6756	183
-1.652	182
-1.6284	180
-1.6048	179
-1.5812	177
-1.5576	175
-1.534	175
-1.5104	172
-1.4868	168
-1.4632	165
-1.4396	163
-1.416	161
-1.3924	160
-1.3688	158
-1.3452	154
-1.3216	154
-1.298	151
-1.2744	148
-1.2508	145
-1.2272	146
-1.2036	141
-1.18	141
-1.1564	141
-1.1328	139
-1.1092	137
-1.0856	134
-1.062	132
-1.0384	133
-1.0148	130
-0.9912	130
-0.9676	130
-0.944	130
-0.9204	128
-0.8968	125
-0.8732	125
-0.8496	126
-0.826	125
-0.8024	125
-0.7788	125
-0.7552	125
-0.7316	123
-0.708	124
-0.6844	124
-0.6608	125
-0.6372	123
-0.6136	122
-0.59	122
-0.5664	122
-0.5428	123
-0.5192	124
-0.4956	125
-0.472	126
-0.4484	127
-0.4248	128
-0.4012	129
-0.3776	130
-0.354	130
-0.3304	130
-0.3068	131
-0.2832		133
-0.2596		132
-0.236		132
-0.2124		131
-0.1888		131
-0.1652		133
-0.1416		132
-0.118		130
-0.0944		129
-0.0708		128
-0.0472		127
-0.0236		124
0		124
0.0236		125
0.0472		128
0.0708		133
0.0944		144
0.118		153
0.1416		166
0.1652		173
0.1888		180
0.2124		188
0.236		195
0.2596			196
0.2832			200
0.3068			199
0.3304			200
0.354			198
0.3776			200
0.4012			199
0.4248			199
0.4484			198
0.472			200
0.4956			199
0.5192			198
0.5428			195
0.5664			195
0.59			193
0.6136			192
0.6372			190
0.6608			190
0.6844			190
0.708			188
0.7316			187
0.7552			186
0.7788			185
0.8024			182
0.826			180
0.8496			180
0.8732			182
0.8968			179
0.9204			178
0.944			177
0.9676			175
0.9912			174
1.0148			173
1.0384			174
1.062			173
1.0856			172
1.1092			169
1.1328			170
1.1564			168
1.18			169
1.2036			166
1.2272			166
1.2508			167
1.2744			166
1.298			165
1.3216			166
1.3452			166
1.3688			165
1.3924			163
1.416			164
1.4396			164
1.4632			163
1.4868			163
1.5104			164
1.534			162
1.5576			162
1.5812			162
1.6048			164
1.6284			162
1.652			163
1.6756			162
1.6992			162
1.7228			162
1.7464			161
1.77			162
1.7936			163
1.8172			163
1.8408			163
1.8644			164
1.888			164
1.9116			165
1.9352			166
1.9588			165
1.9824			166
2.006			166
2.0296			164
2.0532			165
2.0768			167
2.1004			168
2.124			168
2.1476			169
2.1712			169
2.1948			169
2.2184			170
2.242			170
2.2656			171
2.2892			172
2.3128			171
2.3364			173
2.36			173
2.3836			173
2.4072			175
2.4308			174
2.4544			174
2.478			175
2.5016			175
2.5252			175
2.5488			176
2.5724			177
2.596			176
2.6196			179
2.6432			180
2.6668			180
2.6904			180
2.714			182
2.7376			183
2.7612			184
2.7848			183
2.8084			183
2.832			186
2.8556			187
2.8792			186
2.9028			187
2.9264			190
2.95			189
2.9736			187
2.9972			189
3.0208			190
3.0444			193
3.068			194
3.0916			194
3.1152			195
3.1388			194
3.1624			194
3.186			195
3.2096			195
3.2332			195
3.2568			196
3.2804			197
3.304			198
3.3276			198
3.3512			199
3.3748			200
3.3984			201
3.422			203
3.4456			204
3.4692			204
3.4928			203
3.5164			204
3.54			204
3.5636			206
3.5872			207
3.6108			206
3.6344			206
3.658			208
3.6816			209
3.7052			211
3.7288			212
3.7524			211
3.776			212
3.7996			214
3.8232			214
3.8468			213
3.8704			215
3.894			214
3.9176			216
3.9412			216
3.9648			217
3.9884			216
4.012			218
4.0356			218
4.0592			220
4.0828			220
4.1064			220
4.13			221
4.1536			221
4.1772			220
4.2008			221
4.2244			223
4.248			222
4.2716			224
4.2952			226
4.3188			227
4.3424			227
4.366			227
4.3896			227
4.4132			228
4.4368			227
4.4604			230
4.484			231
4.5076			231
4.5312			232
4.5548			232
4.5784			231
4.602			232
4.6256					234
4.6492					233
4.6728					234
4.6964					233
4.72					235
4.7436					234
4.7672					236
4.7908					236
4.8144					236
4.838					235
4.8616					235
4.8852					235
4.9088					237
4.9324					237
4.956					239
4.9796					239
5.0032					237
5.0268					236
5.0504					236
5.074					235
5.0976					235
5.1212					237
5.1448					238
5.1684					238
5.192					239
5.2156					238
5.2392					238
5.2628					238
5.2864					239
5.31					240
5.3336					239
5.3572					239
5.3808					240
5.4044					240
5.428					241
5.4516					241
5.4752					240
5.4988					240
5.5224					240
5.546					242
5.5696					242
5.5932					243
5.6168					243
5.6404					242
5.664					242
5.6876					241
5.7112					240
5.7348					242
5.7584					243
5.782					243
5.8056					244
5.8292					245
5.8528					243
5.8764					244
5.9					243
5.9236					244
5.9472					243
5.9708					243
5.9944					243
6.018					243
6.0416					243
6.0652					245
6.0888					246
6.1124					245
6.136					245
6.1596					244
6.1832					246
6.2068					245
6.2304					245
6.254					245
6.2776					245
6.3012					245
6.3248					247
6.3484					248
6.372					248
6.3956					247
6.4192					247
6.4428					247
6.4664					247
6.49					246
6.5136					247
6.5372					248
6.5608					247
6.5844					247
6.608					247
6.6316					247
6.6552					247
6.6788					247
6.7024					249
6.726					247
6.7496					247
6.7732					248
6.7968					248
6.8204					247
6.844					249
6.8676					248
6.8912					246
6.9148					250
6.9384					250
6.962					251
6.9856					250
7.0092					250
7.0328					252
7.0564					252
7.08					252
7.1036					250
7.1272					248
7.1508					249
7.1744					251
7.198					251
7.2216					250
7.2452					250
7.2688					251
7.2924					250
7.316					249
7.3396					249
7.3632					250
7.3868					248
7.4104					246
7.434					247
7.4576					247
7.4812					247
7.5048					250
7.5284					250
7.552					250
7.5756					250
7.5992					251
7.6228					251
7.6464					252
7.67					253
7.6936					255
7.7172					255
7.7408					252
7.7644					252
7.788					252
7.8116					250
7.8352					251
7.8588					253
7.8824					253
7.906					252
7.9296					253
7.9532					255
7.9768					255
8.0004					255
8.024					255
8.0476					255
8.0712					254
8.0948					253
8.1184					255
8.142					252
8.1656					254
8.1892					254
8.2128					253
8.2364					252
8.26					252
8.2836					253
8.3072					253
8.3308					253
8.3544					252
8.378					252
8.4016					253
8.4252					253
8.4488					251
8.4724					251
8.496					252
8.5196					250
8.5432					251
8.5668					252
8.5904					253
8.614					254
8.6376					253
8.6612					254
8.6848					253
8.7084					253
8.732					254
8.7556					254
8.7792					254
8.8028					253
8.8264					254
8.85					254
8.8736					254
8.8972					253
8.9208					254
8.9444					252
8.968					254
8.9916					254
9.0152					252
9.0388					252
9.0624					253
9.086					252
9.1096					253
9.1332					253
9.1568					253
9.1804					252
9.204					253
9.2276					251
9.2512					252
9.2748					251
9.2984					251
9.322					252
9.3456					254
9.3692					252

## Sheet: Figure6b
full set	full set	fit set	fit set		full set	full set	fit set	fit set		full set	full set	fit set	fit set
t (s)	Green Channel 50 mA				t (s)	Green Channel 100 mA				t (s)	Green Channel 150 mA
0	254				0	254				0	254
15	254				15	255				15	252
30	254				30	255				30	248
45	253				45	255				45	249
60	254				60	252				60	248
75	253				75	255				75	252
90	254				90	255				90	249
105	254				105	254				105	251
120	253				120	254				120	248
135	253				135	253				135	248
150	253				150	254				150	251
165	252				165	255				165	248
180	253				180	255				180	252
195	253				195	255				195	249
210	253				210	255				210	247
225	253				225	255				225	243
240	253				240	255				240	244
255	253				255	253				255	239
270	252				270	254				270	231
285	251				285	254				285	176
300	253				300	253				300	114
315	253				315	252				315	92
330	252				330	254				330	86	330	86
345	253				345	251				345	83	345	83
360	252				360	246				360	86	360	86
375	254				375	236				375	86	375	86
390	254				390	221				390	86	390	86
405	253				405	191				405	87	405	87
420	253				420	153				420	86	420	86
435	252				435	124				435	90	435	90
450	253				450	106				450	90	450	90
465	251				465	94				465	91	465	91
480	252				480	96				480	96	480	96
495	252				495	91		91		495	99	495	99
510	252				510	89		89		510	97	510	97
525	251				525	88		88		525	105	525	105
540	251				540	83		83		540	107	540	107
555	253				555	85		85		555	110	555	110
570	251				570	81		81		570	112	570	112
585	250				585	81		81		585	120	585	120
600	251				600	82		82		600	117	600	117
615	250				615	83		83		615	120	615	120
630	249				630	85		85		630	133	630	133
645	250				645	85		85		645	135	645	135
660	249				660	84		84		660	161	660	161
675	247				675	84		84		675	174	675	174
690	247				690	86		86		690	188	690	188
705	243				705	86		86		705	211	705	211
720	239				720	89		89		720	227	720	227
735	234				735	91		91		735	241	735	241
750	228				750	91		91		750	237	750	237
765	220				765	91		91		765	240	765	240
780	211				780	93		93		780	245	780	245
795	199				795	100		100		795	238	795	238
810	185				810	102		102		810	243	810	243
825	170				825	106		106		825	237	825	237
840	157				840	112		112		840	242	840	242
855	147				855	117		117		855	241	855	241
870	135				870	124		124		870	237	870	237
885	126				885	134		134		885	243	885	243
900	120				900	145		145		900	238	900	238
915	109				915	151		151		915	243	915	243
930	105				930	164		164		930	238	930	238
945	100				945	174		174		945	242	945	242
960	98				960	186		186		960	240	960	240
975	92				975	201		201		975	244	975	244
990	89				990	206		206		990	241	990	241
1005	97				1005	220		220		1005	245	1005	245
1020	133				1020	229		229		1020	242	1020	242
1035	86				1035	239		239		1035	245	1035	245
1050	84				1050	238		238		1050	239	1050	239
1065	83				1065	239		239		1065	245	1065	245
1080	83				1080	242		242		1080	243	1080	243
1095	81				1095	243		243		1095	242	1095	242
1110	79				1110	242		242		1110	246	1110	246
1125	79				1125	242		242		1125	241	1125	241
1140	79				1140	244		244		1140	246	1140	246
1155	79				1155	241		241		1155	240	1155	240
1170	79				1170	243		243		1170	246	1170	246
1185	78		78		1185	243		243		1185	244	1185	244
1200	78		78		1200	243		243		1200	248	1200	248
1215	78		78		1215	242		242		1215	242	1215	242
1230	77		77		1230	245		245		1230	247	1230	247
1245	78		78		1245	243		243		1245	243	1245	243
1260	78		78		1260	243		243		1260	250	1260	250
1275	80		80		1275	245		245		1275	247	1275	247
1290	79		79		1290	244		244		1290	244	1290	244
1305	79		79		1305	245		245		1305	246	1305	246
1320	79		79		1320	246		246		1320	247	1320	247
1335	78		78		1335	245		245		1335	247	1335	247
1350	79		79		1350	244		244		1350	244	1350	244
1365	80		80		1365	245		245		1365	248	1365	248
1380	80		80		1380	244		244		1380	246	1380	246
1395	81		81		1395	246		246		1395	248	1395	248
1410	80		80		1410	245		245		1410	244	1410	244
1425	82		82		1425	246		246		1425	251	1425	251
1440	81		81		1440	247		247		1440	245	1440	245
1455	83		83		1455	246		246		1455	250	1455	250
1470	84		84		1470	249		249		1470	248	1470	248
1485	84		84		1485	250		250		1485	249	1485	249
1500	87		87		1500	247		247		1500	243	1500	243
1515	89		89		1515	248		248		1515	249	1515	249
1530	86		86		1530	249		249		1530	246	1530	246
1545	87		87		1545	249		249		1545	251	1545	251
1560	89		89		1560	248		248		1560	246	1560	246
1575	88		88		1575	250		250		1575	246	1575	246
1590	92		92		1590	251		251		1590	250	1590	250
1605	93		93		1605	249		249		1605	250	1605	250
1620	95		95		1620	251		251		1620	244	1620	244
1635	96		96		1635	249		249		1635	251	1635	251
1650	97		97		1650	250		250		1650	245	1650	245
1665	99		99		1665	252		252		1665	249	1665	249
1680	101		101		1680	252		252		1680	246	1680	246
1695	105		105		1695	251		251		1695	250	1695	250
1710	107		107		1710	252		252		1710	243	1710	243
1725	110		110		1725	253		253		1725	251	1725	251
1740	110		110		1740	251		251		1740	249	1740	249
1755	116		116		1755	252		252		1755	247	1755	247
1770	120		120		1770	251		251		1770	252	1770	252
1785	123		123		1785	252		252		1785	247	1785	247
1800	127		127		1800	253		253		1800	251	1800	251
1815	131		131		1815	254		254		1815	245	1815	245
1830	141		141		1830	254		254		1830	250	1830	250
1845	146		146		1845	253		253		1845	245	1845	245
1860	154		154		1860	251		251		1860	245	1860	245
1875	157		157		1875	252		252		1875	251	1875	251
1890	171		171		1890	255		255		1890	244	1890	244
1905	177		177		1905	252		252		1905	249	1905	249
1920	183		183		1920	254		254		1920	244	1920	244
1935	188		188		1935	253		253		1935	245	1935	245
1950	197		197		1950	255		255		1950	248	1950	248
1965	203		203		1965	253		253		1965	246	1965	246
1980	209		209		1980	253		253		1980	247	1980	247
1995	216		216		1995	255		255		1995	252	1995	252
2010	222		222		2010	255		255		2010	251	2010	251
2025	225		225		2025	254		254		2025	244	2025	244
2040	230		230		2040	255		255		2040	251	2040	251
2055	235		235		2055	254		254		2055	246	2055	246
2070	234		234		2070	254		254		2070	246	2070	246
2085	236		236		2085	251		251
2100	240		240		2100	255		255
2115	239		239		2115	254		254
2130	241		241		2130	255		255
2145	241		241		2145	253		253
2160	242		242		2160	255		255
2175	242		242		2175	252		252
2190	243		243		2190	254		254
2205	243		243		2205	254		254
2220	244		244		2220	254		254
2235	243		243		2235	255		255
2250	245		245		2250	255		255
2265	243		243		2265	255		255
2280	244		244		2280	255		255
2295	244		244		2295	254		254
2310	246		246		2310	255		255
2325	243		243		2325	254		254
2340	243		243		2340	255		255
2355	244		244		2355	255		255
2370	243		243		2370	253		253
2385	243		243		2385	255		255
2400	244		244		2400	255		255
2415	245		245		2415	255		255
2430	246		246		2430	254		254
2445	246		246		2445	254		254
2460	244		244		2460	255		255
2475	244		244		2475	255		255
2490	245		245		2490	255		255
2505	246		246		2505	255		255
2520	244		244		2520	252		252
2535	244		244		2535	255		255
2550	244		244		2550	252		252
2565	244		244		2565	254		254
2580	245		245		2580	255		255
2595	246		246		2595	255		255
2610	245		245		2610	253		253
2625	244		244		2625	253		253
2640	246		246		2640	255		255
2655	246		246		2655	255		255
2670	245		245
2685	245		245
2700	245		245
2715	246		246
2730	247		247
2745	246		246
2760	246		246
2775	248		248
2790	246		246
2805	246		246
2820	246		246
2835	247		247
2850	247		247
2865	247		247
2880	247		247
2895	248		248
2910	247		247
2925	246		246
2940	246		246
2955	247		247
2970	248		248
2985	248		248
3000	248		248
3015	247		247
3030	247		247
3045	247		247
3060	248		248
3075	247		247
3090	250		250
3105	248		248
3120	248		248
3135	247		247
3150	248		248
3165	249		249
3180	249		249
3195	248		248
3210	248		248
3225	250		250
3240	248		248
3255	248		248
3270	249		249
3285	250		250
3300	248		248
3315	249		249
3330	248		248
3345	250		250
3360	249		249
3375	249		249
3390	249		249
3405	248		248
3420	250		250
3435	250		250
3450	250		250
3465	251		251
3480	250		250
3495	250		250
3510	250		250
3525	251		251
3540	250		250
3555	252		252
3570	252		252
3585	252		252
3600	252		252

## Sheet: Figure6d
t (s)	I_green_50_mA	I_green_100_mA	I_green_150_mA
0	254	253	249
15	254	253	250
30	255	253	252
45	253	254	250
60	254	253	251
75	253	253	252
90	253	253	250
105	255	254	251
120	253	251	252
135	253	254	249
150	253	250	250
165	253	252	250
180	255	251	250
195	255	252	249
210	252	250	250
225	253	252	248
240	251	251	247
255	253	252	249
270	251	251	248
285	255	251	247
300	253	248	246
315	253	248	247
330	251	249	243
345	253	247	239
360	251	247	230
375	254	247	211
390	252	248	190
405	252	245	158
420	253	243	120
435	252	244	103
450	253	242	92
465	252	239	92
480	254	238	91
495	252	231	88
510	254	222	90
525	252	214	91
540	253	196	97
555	253	182	103
570	255	176	110
585	252	162	118
600	251	146	122
615	253	140	134
630	253	119	139
645	253	103	142
660	252	97	144
675	252	91	151
690	251	83	155
705	252	85	158
720	251	79	161
735	253	81	161
750	251	84	165
765	250	80	167
780	249	82	170
795	251	81	170
810	249	86	172
825	250	88	176
840	251	88	177
855	250	95	179
870	249	99	182
885	248	102	182
900	245	112	183
915	242	114	186
930	243	119	186
945	239	122	194
960	239	126	192
975	231	128	194
990	227	131	193
1005	221	134	195
1020	219	137	194
1035	211	142	199
1050	204	142	202
1065	198	147	198
1080	190	146	203
1095	179	149	212
1110	172	151	206
1125	164	156	205
1140	157	154	209
1155	149	157	205
1170	149	158	211
1185	140	161	209
1200	144	162	213
1215	129	162	211
1230	128	161	214
1245	122	164	215
1260	120	165	215
1275	119	167	217
1290	116	167	214
1305	117	168	218
1320	111	169	217
1335	112	169	219
1350	111	168	219
1365	109	172	220
1380	107	172	224
1395	108	172	224
1410	106	171	226
1425	109	173	227
1440	105	175	226
1455	106	176	226
1470	107	176	226
1485	105	178	229
1500	104	178	228
1515	108	178	229
1530	107	178	228
1545	105	180	231
1560	109	182	232
1575	107	183	233
1590	107	179	234
1605	106	184	233
1620	106	183	234
1635	108	185	235
1650	108	182	235
1665	109	184	238
1680	112	184	237
1695	112	188	238
1710	115	184	236
1725	115	187	239
1740	123	188	237
1755	117	187	237
1770	120	188	240
1785	122	191	244
1800	125	191	242
1815	125	191	242
1830	127	189	243
1845	128	192	245
1860	130	191	244
1875	137	191	245
1890	135	193	245
1905	137	193	246
1920	145	197	245
1935	144	195	247
1950	144	196	248
1965	145	195	247
1980	149	198	246
1995	148	203	247
2010	149	199	248
2025	153	202	248
2040	152	203	247
2055	155	203	248
2070	155	202	249
2085	156	204	249
2100	157	203	250
2115	161	205	248
2130	161	208	249
2145	165	207	248
2160	162	209	249
2175	164	207	249
2190	170	208	249
2205	167	211	250
2220	166	206	249
2235	166	210	250
2250	166	214	249
2265	170	212	249
2280	171	216	249
2295	173	214	249
2310	170	213
2325	170	218
2340	172	217
2355	172	220
2370	175	218
2385	172	219
2400	173	218
2415	179	223
2430	177	222
2445	175	224
2460	180	222
2475	179	222
2490	181	224
2505	177	224
2520	179	223
2535	180	224
2550	180	226
2565	181	226
2580	184	227
2595	186	229
2610	182	227
2625	183	229
2640	185	229
2655	186	231
2670	182	229
2685	184	232
2700	189	232
2715	186	234
2730	185	234
2745	185	232
2760	190	235
2775	197	237
2790	188	236
2805	190	235
2820	187	233
2835	201	236
2850	188	236
2865	190	238
2880	194	238
2895	190	235
2910	192	237
2925	191	239
2940	202	239
2955	190	239
2970	192	239
2985	195	237
3000	194	242
3015	191	239
3030	197	244
3045	194	241
3060	195	243
3075	193	242
3090	193	242
3105	194	244
3120	198	245
3135	195	244
3150	197	247
3165	195	245
3180	199	244
3195	195	246
3210	199	246
3225	200	246
3240	195	246
3255	200	247
3270	200	247
3285	198	247
3300	198	249
3315	198	247
3330	199	248
3345	201	251
3360	202	250
3375	201	249
3390	202	247
3405	200	247
3420	205	250
3435	201	250
3450	204	249
3465	204	249
3480	204	249
3495	201	251
3510	202	250
3525	204	252
3540	205	252
3555	207	252
3570	205	249
3585	203	249
3600	204	251
3615	205	250
3630	205	252
3645	208	252
3660	203	249
3675	203	250
3690	202	250
3705	204
3720	207
3735	208
3750	207
3765	207
3780	207
3795	209
3810	212
3825	211
3840	205
3855	210
3870	206
3885	208
3900	209
3915	210
3930	208
3945	209
3960	211
3975	210
3990	211
4005	209
4020	211
4035	212
4050	211
4065	212
4080	218
4095	217
4110	214
4125	213
4140	216
4155	213
4170	213
4185	215
4200	215
4215	213
4230	214
4245	216
4260	223
4275	219
4290	220
4305	217
4320	214
4335	219
4350	214
4365	218
4380	220
4395	218
4410	215
4425	217
4440	221
4455	217
4470	217
4485	216
4500	221
4515	221
4530	219
4545	222
4560	221
4575	221
4590	221
4605	222
4620	217
4635	221
4650	221
4665	221
4680	221
4695	221
4710	222
4725	222
4740	223
4755	224
4770	225
4785	225
4800	224
4815	225
4830	222
4845	223
4860	226
4875	228
4890	229
4905	228
4920	226
4935	227
4950	227
4965	231
4980	228
4995	229
5010	227
5025	229
5040	228
5055	228
5070	228
5085	230
5100	227
5115	229
5130	230
5145	230
5160	230
5175	228
5190	229
5205	230
5220	230
5235	236
5250	232
5265	231
5280	230
5295	228
5310	233
5325	232
5340	237
5355	235
5370	233
5385	233
5400	233
5415	234
5430	233
5445	233
5460	235
5475	236
5490	236
5505	235
5520	236
5535	235
5550	233
5565	234
5580	235
5595	234
5610	234
5625	236
5640	238
5655	239
5670	236
5685	234
5700	237
5715	239
5730	238
5745	236
5760	237
5775	236
5790	238
5805	237
5820	238
5835	239
5850	238
5865	242
5880	240
5895	239
5910	239
5925	239
5940	240
5955	238
5970	239
5985	241
6000	239
6015	238
6030	239
6045	241
6060	238
6075	239
6090	240
6105	238
6120	241
6135	241
6150	242
6165	241
6180	241
6195	242
6210	239
6225	242
6240	243
6255	241
6270	243
6285	243
6300	242
6315	244
6330	242
6345	244
6360	243
6375	242
6390	243
6405	242
6420	243
6435	242
6450	244
6465	243
6480	244
6495	242
6510	244
6525	243
6540	244
6555	246
6570	243
6585	246
6600	246
6615	246
6630	244
6645	245
6660	247
6675	245
6690	246
6705	245
6720	246
6735	245
6750	247
6765	247
6780	246
6795	248
6810	247
6825	245
6840	247
6855	245
6870	248
6885	248
6900	248
6915	246
6930	246
6945	247
6960	246
6975	245
6990	247
7005	249
7020	249
7035	248
7050	247
7065	247
7080	248
7095	248
7110	247
7125	248
7140	247
7155	247
7170	249
7185	248
7200	248
7215	248
7230	248
7245	247
7260	249
7275	250
7290	249
7305	248
7320	248
7335	250
7350	249
7365	249
7380	251
7395	250
7410	250
7425	250
7440	249
7455	250
7470	249
7485	249
7500	248
7515	249
7530	249
7545	249
7560	250
7575	249
7590	248
7605	249
7620	249
7635	248
7650	247
7665	250
7680	249
7695	250
7710	250
7725	250
7740	248
7755	249
7770	251
7785	249
7800	250
7815	249
7830	250
7845	250
7860	251
7875	250
7890	249
7905	251
7920	251
7935	251
